# Supplementary material for: A Colorimetric Sensor Enabled with Heterogeneous Nanozymes with Phosphatase-like Activity for the Residue Analysis of Methyl Parathion
Source: Foods. 2023 Aug 7;12(15):2980. doi: 10.3390/foods12152980 (PMC10418809; doi:10.3390/foods12152980)
Supplement: Supplementary file 1 [file foods-12-02980-s001.zip]

Archive with 1 entries (1 files):
- foods-2489255-supplementary.pdf
